# Supplementary material for: Occurrence of termites (Isoptera) on living and standing dead trees in a tropical dry forest in Mexico
Source: PeerJ. 2018 May 16;6:e4731. doi: 10.7717/peerj.4731 (PMC5960270; doi:10.7717/peerj.4731)
Supplement: Data S1 — Columns represent variables. Acronyms are described in the column name. Each row represents an individual plant for which we registered the presence/absence of termites, its condition (living or standing dead trees), DBH, and the diameter class size. Diameter class sizes are specified in column H. [file peerj-06-4731-s001.xlsx]

## Sheet: Hoja1
HABITAT (DF=DECIDUOUS FOREST; RP RIPARIAN FOREST)	SITE	YEAR	CONDITION (LIVE= 1; DEAD=0)	TERMITE (1= PRESENT; 0=ABSENT)	DBH	SIZE CLASS	DIAMETER SIZE CLASSES
DF	PAR_1a	2004	1	1	16.3	III	I saplings (DBH ≤ 5 cm)
DF	PAR_1a	2004	1	0	8	II	II juveniles (DBH > 5 ≤ 15 cm)
DF	PAR_1a	2004	1	0	14.9	II	III medium adults (DBH > 15 ≤ 25 cm)
DF	PAR_1a	2004	1	0	5.5	II	IV large adults (DBH > 25 cm)
DF	PAR_1a	2004	1	0	6.7	II
DF	PAR_1a	2004	1	0	6.4	II
DF	PAR_1a	2004	1	0	14.3	II
DF	PAR_1a	2004	1	0	2.5	I
DF	PAR_1a	2004	1	1	6.7	II
DF	PAR_1a	2004	1	0	49.5	IV
DF	PAR_1a	2004	1	0	6.5	II
DF	PAR_1a	2004	1	0	9	II
DF	PAR_1a	2004	0	1	11	II
DF	PAR_1a	2004	0	1	8	II
DF	PAR_1a	2004	0	0	9.5	II
DF	PAR_1a	2004	0	1	5.5	II
DF	PAR_1a	2004	0	1	10	II
DF	PAR_1a	2004	0	1	4	I
DF	PAR_1a	2004	0	1	7.5	II
DF	PAR_1a	2004	0	1	15	II
DF	PAR_1a	2004	0	1	9.1	II
DF	PAR_1a	2004	0	1	7.5	II
DF	PAR_1a	2004	0	1	3	I
DF	PAR_1a	2004	0	1	3.7	I
DF	PAR_1a	2004	0	1	10.7	II
DF	PAR_1a	2004	0	1	18.2	III
DF	PAR_1a	2004	0	1	28.5	IV
DF	PAR_1a	2004	0	1	4	I
DF	PAR_1a	2004	0	1	3	I
DF	PAR_1a	2004	0	1	19	III
DF	PAR_2a	2004	1	1	10.5	II
DF	PAR_2a	2004	1	0	60.9	IV
DF	PAR_2a	2004	1	0	50	IV
DF	PAR_2a	2004	1	0	12.1	II
DF	PAR_2a	2004	1	0	17.1	III
DF	PAR_2a	2004	1	0	10.3	II
DF	PAR_2a	2004	1	1	3.6	I
DF	PAR_2a	2004	1	0	10.2	II
DF	PAR_2a	2004	1	1	13	II
DF	PAR_2a	2004	1	1	6.5	II
DF	PAR_2a	2004	1	0	15.4	III
DF	PAR_2a	2004	1	0	34.4	IV
DF	PAR_2a	2004	1	1	17.5	III
DF	PAR_2a	2004	1	1	1.7	I
DF	PAR_2a	2004	1	0	27.3	IV
DF	PAR_2a	2004	1	0	10.3	II
DF	PAR_2a	2004	1	0	20.9	IV
DF	PAR_2a	2004	1	1	3.5	I
DF	PAR_2a	2004	1	1	2	I
DF	PAR_2a	2004	1	1	34.7	IV
DF	PAR_2a	2004	1	1	28.2	IV
DF	PAR_2a	2004	1	0	7.1	II
DF	PAR_2a	2004	1	1	16	III
DF	PAR_2a	2004	0	1	37.1	IV
DF	PAR_2a	2004	0	1	17	III
DF	PAR_2a	2004	0	1	36.9	IV
DF	PAR_2a	2004	0	1	9.6	II
DF	PAR_2a	2004	0	1	37.6	IV
DF	PAR_3a	2004	1	1	1.7	I
DF	PAR_3a	2004	1	0	7.7	II
DF	PAR_3a	2004	1	1	8.6	II
DF	PAR_3a	2004	1	1	11.3	II
DF	PAR_3a	2004	1	1	13.5	II
DF	PAR_3a	2004	1	1	11.9	II
DF	PAR_3a	2004	1	1	23.9	IV
DF	PAR_3a	2004	1	1	16.3	III
DF	PAR_3a	2004	1	1	4.3	I
DF	PAR_3a	2004	1	1	16.7	III
DF	PAR_3a	2004	1	1	9.6	II
DF	PAR_3a	2004	1	1	7.7	II
DF	PAR_3a	2004	1	0	6.6	II
DF	PAR_3a	2004	1	1	17.7	III
DF	PAR_3a	2004	1	1	3.7	I
DF	PAR_3a	2004	1	1	5	I
DF	PAR_3a	2004	1	1	4.1	I
DF	PAR_3a	2004	1	1	17.5	IV
DF	PAR_3a	2004	1	1	9.3	II
DF	PAR_3a	2004	1	1	4.5	I
DF	PAR_3a	2004	1	1	2.5	I
DF	PAR_3a	2004	1	1	10.5	II
DF	PAR_3a	2004	1	1	55.8	IV
DF	PAR_3a	2004	1	0	26.7	IV
DF	PAR_3a	2004	1	0	12.9	II
DF	PAR_3a	2004	1	1	2.2	I
DF	PAR_3a	2004	1	1	2.6	I
DF	PAR_3a	2004	1	1	14.7	II
DF	PAR_3a	2004	1	0	19.5	III
DF	PAR_3a	2004	1	0	8.8	II
DF	PAR_3a	2004	1	0	3	I
DF	PAR_3a	2004	1	1	4.5	I
DF	PAR_3a	2004	1	1	7.4	II
DF	PAR_3a	2004	1	1	6	II
DF	PAR_3a	2004	1	1	7.8	II
DF	PAR_3a	2004	1	1	3	I
DF	PAR_3a	2004	1	1	15	II
DF	PAR_3a	2004	1	1	3	I
DF	PAR_3a	2004	0	1	6.3	II
DF	PAR_3a	2004	0	1	5.3	II
DF	PAR_3a	2004	0	1	3.5	I
DF	PAR_3a	2004	0	1	2.2	I
DF	PAR_3a	2004	0	1	7.3	II
DF	PAR_3a	2004	0	0	1.9	I
DF	PAR_3a	2004	0	1	34.4	IV
DF	PAR_3a	2004	0	1	2	I
DF	PAR_3a	2004	0	1	5.8	II
DF	PAR_3a	2004	0	1	1.4	I
DF	PAR_3a	2004	0	1	6	II
DF	PAR_3a	2004	0	1	3.4	I
DF	PAR_4a	2004	1	1	2.7	I
DF	PAR_4a	2004	1	0	16	III
DF	PAR_4a	2004	1	1	6	II
DF	PAR_4a	2004	1	1	14.3	II
DF	PAR_4a	2004	1	0	12.4	II
DF	PAR_4a	2004	1	0	3.2	I
DF	PAR_4a	2004	1	0	24.3	IV
DF	PAR_4a	2004	1	1	5.8	II
DF	PAR_4a	2004	1	1	2.3	I
DF	PAR_4a	2004	1	1	14.9	II
DF	PAR_4a	2004	1	1	5.3	II
DF	PAR_4a	2004	1	1	14.7	II
DF	PAR_4a	2004	1	1	4.6	I
DF	PAR_4a	2004	1	1	4.4	I
DF	PAR_4a	2004	1	0	7.3	II
DF	PAR_4a	2004	1	0	17.7	III
DF	PAR_4a	2004	1	1	10.2	II
DF	PAR_4a	2004	1	1	2.9	I
DF	PAR_4a	2004	1	0	6.1	II
DF	PAR_4a	2004	1	1	8.3	II
DF	PAR_4a	2004	1	0	21.2	IV
DF	PAR_4a	2004	1	0	37.1	IV
DF	PAR_4a	2004	1	1	8.4	II
DF	PAR_4a	2004	1	1	2.6	I
DF	PAR_4a	2004	1	1	6.5	II
DF	PAR_4a	2004	1	1	11.4	II
DF	PAR_4a	2004	1	1	18	III
DF	PAR_4a	2004	1	0	5	I
DF	PAR_4a	2004	1	1	3	I
DF	PAR_4a	2004	1	1	31.7	IV
DF	PAR_4a	2004	1	1	24.5	III
DF	PAR_4a	2004	1	1	8.7	II
DF	PAR_4a	2004	1	1	10.1	II
DF	PAR_4a	2004	0	1	14.7	II
DF	PAR_4a	2004	0	1	18.1	III
DF	PAR_4a	2004	0	1	6.6	II
DF	PAR_4a	2004	0	1	17.1	III
DF	PAR_4a	2004	0	1	9.4	II
DF	PAR_4a	2004	0	1	3	I
DF	PAR_4a	2004	0	1	5.2	II
DF	PAR_4a	2004	0	1	3	I
DF	PAR_4a	2004	0	1	1.8	I
DF	PAR_4a	2004	0	1	17.1	III
DF	PAR_4a	2004	0	1	17.2	III
DF	PAR_4a	2004	0	1	24.9	III
DF	PAR_4a	2004	0	1	3	I
DF	PAR_4a	2004	0	1	20.3	III
DF	PAR_5a	2004	1	0	2.9	I
DF	PAR_5a	2004	1	0	18.9	III
DF	PAR_5a	2004	1	0	2.6	I
DF	PAR_5a	2004	1	0	7.3	II
DF	PAR_5a	2004	1	0	11.4	II
DF	PAR_5a	2004	1	0	32.8	IV
DF	PAR_5a	2004	1	0	17.2	III
DF	PAR_5a	2004	1	0	7.6	II
DF	PAR_5a	2004	1	1	1.5	I
DF	PAR_5a	2004	1	1	7.7	II
DF	PAR_5a	2004	1	1	2.5	I
DF	PAR_5a	2004	1	0	3.1	I
DF	PAR_5a	2004	1	0	8.5	II
DF	PAR_5a	2004	1	1	15.6	III
DF	PAR_5a	2004	1	1	11.9	II
DF	PAR_5a	2004	1	0	15.1	III
DF	PAR_5a	2004	1	1	3.3	I
DF	PAR_5a	2004	1	0	35.5	IV
DF	PAR_5a	2004	1	1	7.6	II
DF	PAR_5a	2004	1	0	51.9	IV
DF	PAR_5a	2004	1	0	3	I
DF	PAR_5a	2004	1	0	29.8	IV
DF	PAR_5a	2004	1	0	19.5	III
DF	PAR_5a	2004	1	1	6.3	II
DF	PAR_5a	2004	1	0	66.7	IV
DF	PAR_5a	2004	1	1	5.2	II
DF	PAR_5a	2004	1	1	10	II
DF	PAR_5a	2004	1	0	5.3	II
DF	PAR_5a	2004	1	0	13.4	II
DF	PAR_5a	2004	1	1	17	III
DF	PAR_5a	2004	1	1	8.2	II
DF	PAR_5a	2004	1	1	2	I
DF	PAR_5a	2004	1	0	15	II
DF	PAR_5a	2004	1	0	16.8	III
DF	PAR_5a	2004	1	1	4	I
DF	PAR_5a	2004	1	1	3.7	I
DF	PAR_5a	2004	1	1	16	III
DF	PAR_5a	2004	1	0	14	II
DF	PAR_5a	2004	1	0	4	I
DF	PAR_5a	2004	1	1	2.5	I
DF	PAR_5a	2004	1	0	2.2	I
DF	PAR_5a	2004	1	1	6.5	II
DF	PAR_5a	2004	1	1	2.8	I
DF	PAR_5a	2004	1	1	2.6	I
DF	PAR_5a	2004	1	1	6.5	II
DF	PAR_5a	2004	1	1	3.7	I
DF	PAR_5a	2004	1	0	2.5	I
DF	PAR_5a	2004	1	0	29.3	IV
DF	PAR_5a	2004	1	1	11.7	II
DF	PAR_5a	2004	1	0	3.5	I
DF	PAR_5a	2004	1	0	67.9	IV
DF	PAR_5a	2004	1	0	23.8	III
DF	PAR_5a	2004	1	0	10	II
DF	PAR_5a	2004	1	1	4.5	I
DF	PAR_5a	2004	0	1	4	I
DF	PAR_5a	2004	0	0	2	I
DF	PAR_5a	2004	0	1	2.4	I
DF	PAR_5a	2004	0	1	5.7	II
DF	PAR_5a	2004	0	1	7.8	II
DF	PAR_5a	2004	0	1	21.8	III
DF	PAR_5a	2004	0	1	6.7	II
DF	PAR_5a	2004	0	1	5.1	II
DF	PAR_5a	2004	0	1	4.2	I
DF	PAR_5a	2004	0	1	9	II
DF	PAR_5a	2004	0	1	11.5	II
RF	PAR_Ia	2004	1	1	5.2	II
RF	PAR_Ia	2004	1	1	28.6	IV
RF	PAR_Ia	2004	1	0	18.5	III
RF	PAR_Ia	2004	1	1	5.8	II
RF	PAR_Ia	2004	1	1	4.4	I
RF	PAR_Ia	2004	1	1	19.6	III
RF	PAR_Ia	2004	1	1	14.5	II
RF	PAR_Ia	2004	1	1	10.2	II
RF	PAR_Ia	2004	1	1	9.5	II
RF	PAR_Ia	2004	1	0	7.2	II
RF	PAR_Ia	2004	1	1	5.1	II
RF	PAR_Ia	2004	1	0	26.4	IV
RF	PAR_Ia	2004	0	1	14.6	II
RF	PAR_Ia	2004	0	1	32.9	IV
RF	PAR_Ia	2004	0	1	4.7	I
RF	PAR_Ia	2004	0	0	9.5	II
RF	PAR_Ia	2004	0	1	60	IV
RF	PAR_IIa	2004	1	0	13.9	II
RF	PAR_IIa	2004	1	1	10.8	II
RF	PAR_IIa	2004	1	1	6.7	II
RF	PAR_IIa	2004	1	1	10.5	II
RF	PAR_IIa	2004	1	1	29	IV
RF	PAR_IIa	2004	1	0	2.9	I
RF	PAR_IIa	2004	1	1	3.5	I
RF	PAR_IIa	2004	1	1	8.9	II
RF	PAR_IIa	2004	1	1	25.8	IV
RF	PAR_IIa	2004	1	1	7.7	II
RF	PAR_IIa	2004	1	0	5.1	II
RF	PAR_IIa	2004	1	0	17.4	III
RF	PAR_IIa	2004	1	1	4.8	I
RF	PAR_IIa	2004	1	1	5.5	II
RF	PAR_IIa	2004	1	0	4.2	I
RF	PAR_IIa	2004	1	1	4.2	I
RF	PAR_IIa	2004	1	0	15.7	III
RF	PAR_IIa	2004	0	1	5.1	II
RF	PAR_IIa	2004	0	1	3.1	I
RF	PAR_IIa	2004	0	1	7.9	II
RF	PAR_IIa	2004	0	1	10.7	II
RF	PAR_IIa	2004	0	0	23.3	III
RF	PAR_IIIa	2004	1	1	9.2	II
RF	PAR_IIIa	2004	1	1	5.4	II
RF	PAR_IIIa	2004	1	1	9.8	II
RF	PAR_IIIa	2004	1	1	3	I
RF	PAR_IIIa	2004	1	1	2.8	I
RF	PAR_IIIa	2004	1	1	21.3	III
RF	PAR_IIIa	2004	1	1	29.5	IV
RF	PAR_IIIa	2004	1	1	4.3	I
RF	PAR_IIIa	2004	1	0	3.7	I
RF	PAR_IIIa	2004	1	1	1.4	I
RF	PAR_IIIa	2004	1	0	19	III
RF	PAR_IIIa	2004	1	0	34.5	IV
RF	PAR_IIIa	2004	1	1	10.2	II
RF	PAR_IIIa	2004	1	1	10.5	II
RF	PAR_IIIa	2004	1	1	3.1	I
RF	PAR_IIIa	2004	1	1	42.5	IV
RF	PAR_IIIa	2004	1	1	3.5	I
RF	PAR_IIIa	2004	1	1	6.4	II
RF	PAR_IIIa	2004	1	1	8.2	II
RF	PAR_IIIa	2004	1	1	2	I
RF	PAR_IIIa	2004	1	1	2	I
RF	PAR_IIIa	2004	1	1	3.7	I
RF	PAR_IIIa	2004	0	0	4.8	I
RF	PAR_IIIa	2004	0	1	2.5	I
RF	PAR_IIIa	2004	0	1	41	IV
RF	PAR_IIIa	2004	0	1	14.7	II
RF	PAR_IIIa	2004	0	1	2.7	I
RF	PAR_IVa	2004	1	1	14.6	II
RF	PAR_IVa	2004	1	1	16	III
RF	PAR_IVa	2004	1	1	10.5	II
RF	PAR_IVa	2004	1	1	4.4	I
RF	PAR_IVa	2004	1	1	7.7	II
RF	PAR_IVa	2004	1	1	30.6	IV
RF	PAR_IVa	2004	1	0	40.2	IV
RF	PAR_IVa	2004	1	1	8	II
RF	PAR_IVa	2004	1	0	7.4	II
RF	PAR_IVa	2004	1	1	20.3	III
RF	PAR_IVa	2004	1	1	2.9	I
RF	PAR_IVa	2004	1	1	7.5	II
RF	PAR_IVa	2004	1	1	7.6	II
RF	PAR_IVa	2004	0	1	21.8	III
RF	PAR_IVa	2004	0	1	3.8	I
RF	PAR_IVa	2004	0	1	3.2	I
RF	PAR_IVa	2004	0	1	8.1	II
RF	PAR_IVa	2004	0	1	8	II
RF	PAR_IVa	2004	0	1	5.8	II
RF	PAR_IVa	2004	0	1	11.1	II
RF	PAR_Va	2004	1	1	11.6	II
RF	PAR_Va	2004	1	1	6	II
RF	PAR_Va	2004	1	0	7.6	II
RF	PAR_Va	2004	1	0	5	I
RF	PAR_Va	2004	1	1	6.7	II
RF	PAR_Va	2004	1	1	4	I
RF	PAR_Va	2004	1	0	42.7	IV
RF	PAR_Va	2004	1	0	11.8	II
RF	PAR_Va	2004	1	0	7.6	II
RF	PAR_Va	2004	1	1	1.7	I
RF	PAR_Va	2004	1	1	8.4	II
RF	PAR_Va	2004	1	1	8.7	II
RF	PAR_Va	2004	1	0	4.6	I
RF	PAR_Va	2004	1	0	3.4	I
RF	PAR_Va	2004	1	0	5.9	II
RF	PAR_Va	2004	1	0	37.5	IV
RF	PAR_Va	2004	1	0	11.5	II
RF	PAR_Va	2004	1	1	43.5	IV
RF	PAR_Va	2004	1	1	11.5	II
RF	PAR_Va	2004	1	0	14.7	II
RF	PAR_Va	2004	1	0	27	IV
RF	PAR_Va	2004	1	1	4	I
RF	PAR_Va	2004	1	0	8.4	II
RF	PAR_Va	2004	1	1	25	III
RF	PAR_Va	2004	1	0	83.7	IV
RF	PAR_Va	2004	1	0	4.2	I
RF	PAR_Va	2004	0	1	9	II
RF	PAR_Va	2004	0	1	15.5	III
RF	PAR_Va	2004	0	1	2	I
DF	PAR_1B	2009	1	0	16.5521	III
DF	PAR_1B	2009	0	1	5.41126	II
DF	PAR_1B	2009	1	0	5.72956	II
DF	PAR_1B	2009	0	1	4.29717	I
DF	PAR_1B	2009	1	0	3.81971	I
DF	PAR_1B	2009	1	1	3.34225	I
DF	PAR_1B	2009	1	1	15.438	III
DF	PAR_1B	2009	1	0	3.66056	I
DF	PAR_1B	2009	1	1	31.1943	IV
DF	PAR_1B	2009	1	1	14.8014	II
DF	PAR_1B	2009	1	1	5.88872	II
DF	PAR_1B	2009	1	1	4.77464	I
DF	PAR_1B	2009	1	1	20.3718	III
DF	PAR_1B	2009	1	1	6.04787	II
DF	PAR_1B	2009	1	1	3.02394	I
DF	PAR_1B	2009	1	1	3.81971	I
DF	PAR_1B	2009	0	1	7.63942	II
DF	PAR_1B	2009	0	0	6.36618	II
DF	PAR_1B	2009	1	1	6.20703	II
DF	PAR_1B	2009	1	1	7.95773	II
DF	PAR_1B	2009	0	1	6.84365	II
DF	PAR_1B	2009	0	1	69.3914	IV
DF	PAR_1B	2009	1	1	17.9845	III
DF	PAR_1B	2009	1	1	7.95773	II
DF	PAR_1B	2009	1	0	2.22816	I
DF	PAR_1B	2009	1	0	7.67125	II
DF	PAR_1B	2009	1	0	5.2521	II
DF	PAR_1B	2009	1	0	9.80392	II
DF	PAR_1B	2009	1	1	7.16196	II
DF	PAR_1B	2009	1	0	5.41126	II
DF	PAR_1B	2009	1	1	52.9985	IV
DF	PAR_1B	2009	1	1	50.452	IV
DF	PAR_1B	2009	1	1	11.1408	II
DF	PAR_1B	2009	1	1	3.18309	I
DF	PAR_1B	2009	0	0	3.18309	I
DF	PAR_1B	2009	1	1	9.23097	II
DF	PAR_1B	2009	1	0	7.79857	II
DF	PAR_1B	2009	1	1	7.95773	II
DF	PAR_1B	2009	1	0	7.48026	II
DF	PAR_1B	2009	0	1	14.8014	II
DF	PAR_1B	2009	1	0	8.7535	II
DF	PAR_1B	2009	1	1	5.09295	II
DF	PAR_1B	2009	1	0	2.70563	I
DF	PAR_1B	2009	1	1	5.09295	II
DF	PAR_1B	2009	1	1	2.38732	I
DF	PAR_1B	2009	1	0	3.5014	I
DF	PAR_1B	2009	1	0	4.13802	I
DF	PAR_1B	2009	1	1	44.8816	IV
DF	PAR_1B	2009	1	0	5.41126	II
DF	PAR_1B	2009	1	1	10.6634	II
DF	PAR_1B	2009	0	1	3.18309	I
DF	PAR_1B	2009	0	1	6.36618	II
DF	PAR_1B	2009	1	1	13.6873	II
DF	PAR_1B	2009	0	1	5.41126	II
DF	PAR_1B	2009	0	1	6.04787	II
DF	PAR_1B	2009	1	1	17.8253	III
DF	PAR_1B	2009	1	1	6.84365	II
DF	PAR_1B	2009	0	1	5.41126	II
DF	PAR_1B	2009	1	1	2.86478	I
DF	PAR_1B	2009	1	1	4.77464	I
DF	PAR_1B	2009	1	1	5.41126	II
DF	PAR_1B	2009	1	0	5.41126	II
DF	PAR_1B	2009	0	1	8.27604	II
DF	PAR_1B	2009	1	0	2.22816	I
DF	PAR_1B	2009	0	1	4.45633	I
DF	PAR_1B	2009	1	1	3.66056	I
DF	PAR_1B	2009	1	0	3.18309	I
DF	PAR_1B	2009	1	1	20.3718	III
DF	PAR_1B	2009	1	1	5.88872	II
DF	PAR_1B	2009	1	1	6.68449	II
DF	PAR_1B	2009	1	1	8.59435	II
DF	PAR_1B	2009	1	0	8.27604	II
DF	PAR_1B	2009	1	0	6.04787	II
DF	PAR_1B	2009	1	0	15.5971	III
DF	PAR_1B	2009	1	0	3.18309	I
DF	PAR_2B	2009	1	0	4.77464	I
DF	PAR_2B	2009	1	1	4.13802	I
DF	PAR_2B	2009	0	1	5.41126	II
DF	PAR_2B	2009	1	0	4.29717	I
DF	PAR_2B	2009	1	0	8.59435	II
DF	PAR_2B	2009	1	1	18.1436	III
DF	PAR_2B	2009	1	1	9.54927	II
DF	PAR_2B	2009	1	0	2.06901	I
DF	PAR_2B	2009	1	0	6.04787	II
DF	PAR_2B	2009	1	1	5.72956	II
DF	PAR_2B	2009	1	0	30.2394	IV
DF	PAR_2B	2009	1	0	7.0028	II
DF	PAR_2B	2009	1	1	13.0507	II
DF	PAR_2B	2009	1	1	45.6774	IV
DF	PAR_2B	2009	0	0	14.9605	II
DF	PAR_2B	2009	1	1	4.61548	I
DF	PAR_2B	2009	1	0	5.72956	II
DF	PAR_2B	2009	1	0	3.34225	I
DF	PAR_2B	2009	1	1	15.9155	III
DF	PAR_2B	2009	1	0	6.84365	II
DF	PAR_2B	2009	0	1	5.09295	II
DF	PAR_2B	2009	1	1	4.77464	I
DF	PAR_2B	2009	0	1	3.66056	I
DF	PAR_2B	2009	1	1	9.23097	II
DF	PAR_2B	2009	1	0	28.6478	IV
DF	PAR_2B	2009	1	1	3.5014	I
DF	PAR_2B	2009	1	1	10.5042	II
DF	PAR_2B	2009	1	0	2.86478	I
DF	PAR_2B	2009	1	0	2.70563	I
DF	PAR_2B	2009	1	1	7.16196	II
DF	PAR_2B	2009	1	1	2.86478	I
DF	PAR_2B	2009	1	0	3.18309	I
DF	PAR_2B	2009	0	1	8.27604	II
DF	PAR_2B	2009	0	1	3.34225	I
DF	PAR_2B	2009	1	0	3.81971	I
DF	PAR_2B	2009	1	0	3.18309	I
DF	PAR_2B	2009	1	1	5.41126	II
DF	PAR_2B	2009	0	1	8.59435	II
DF	PAR_2B	2009	1	1	10.8225	II
DF	PAR_2B	2009	1	0	5.72956	II
DF	PAR_2B	2009	0	1	5.41126	II
DF	PAR_2B	2009	1	0	9.70843	II
DF	PAR_2B	2009	1	0	2.06901	I
DF	PAR_2B	2009	0	1	8.7535	II
DF	PAR_2B	2009	1	0	2.54647	I
DF	PAR_2B	2009	1	1	9.23097	II
DF	PAR_2B	2009	1	0	3.02394	I
DF	PAR_2B	2009	0	1	3.66056	I
DF	PAR_2B	2009	1	1	14.9605	II
DF	PAR_2B	2009	0	1	12.7324	II
DF	PAR_2B	2009	0	1	9.23097	II
DF	PAR_2B	2009	1	0	5.41126	II
DF	PAR_2B	2009	1	0	16.8704	III
DF	PAR_2B	2009	1	0	2.22816	I
DF	PAR_2B	2009	1	0	2.06901	I
DF	PAR_2B	2009	1	0	8.59435	II
DF	PAR_2B	2009	1	0	12.7324	II
DF	PAR_2B	2009	1	0	7.32111	II
DF	PAR_2B	2009	0	1	10.5042	II
DF	PAR_2B	2009	1	0	9.86758	II
DF	PAR_2B	2009	1	0	3.18309	I
DF	PAR_2B	2009	1	0	2.38732	I
DF	PAR_2B	2009	1	0	3.18309	I
DF	PAR_2B	2009	0	1	6.68449	II
DF	PAR_2B	2009	1	0	4.77464	I
DF	PAR_2B	2009	1	1	7.0028	II
DF	PAR_2B	2009	1	1	2.70563	I
DF	PAR_2B	2009	1	0	2.38732	I
DF	PAR_2B	2009	1	1	10.5042	II
DF	PAR_2B	2009	1	0	1.90985	I
DF	PAR_2B	2009	1	0	2.54647	I
DF	PAR_2B	2009	1	1	5.72956	II
DF	PAR_2B	2009	1	0	10.0267	II
DF	PAR_2B	2009	1	1	5.41126	II
DF	PAR_2B	2009	1	0	9.39012	II
DF	PAR_2B	2009	0	0	2.54647	I
DF	PAR_2B	2009	1	1	4.77464	I
DF	PAR_2B	2009	1	1	8.27604	II
DF	PAR_2B	2009	1	0	6.04787	II
DF	PAR_2B	2009	1	0	5.72956	II
DF	PAR_2B	2009	1	0	3.18309	I
DF	PAR_2B	2009	1	0	8.27604	II
DF	PAR_2B	2009	1	0	28.6478	IV
DF	PAR_2B	2009	0	1	9.86758	II
DF	PAR_2B	2009	0	0	10.8225	II
DF	PAR_2B	2009	1	1	12.7324	II
DF	PAR_2B	2009	1	0	4.77464	I
DF	PAR_2B	2009	1	1	11.4591	II
DF	PAR_2B	2009	1	0	5.09295	II
DF	PAR_2B	2009	1	0	4.45633	I
DF	PAR_2B	2009	1	1	21.645	III
DF	PAR_2B	2009	1	0	2.86478	I
DF	PAR_2B	2009	1	0	1.90985	I
DF	PAR_2B	2009	1	0	2.86478	I
DF	PAR_2B	2009	1	0	3.18309	I
DF	PAR_2B	2009	1	1	15.2788	III
DF	PAR_2B	2009	1	1	17.507	III
DF	PAR_2B	2009	1	0	5.41126	II
DF	PAR_2B	2009	1	0	2.54647	I
DF	PAR_2B	2009	1	0	4.77464	I
DF	PAR_2B	2009	0	0	8.27604	II
DF	PAR_2B	2009	1	0	4.45633	I
DF	PAR_2B	2009	1	0	2.54647	I
DF	PAR_2B	2009	1	0	9.54927	II
DF	PAR_2B	2009	0	0	9.86758	II
DF	PAR_2B	2009	0	0	4.77464	I
DF	PAR_2B	2009	1	1	3.97886	I
DF	PAR_2B	2009	1	1	8.91266	II
DF	PAR_2B	2009	1	0	5.41126	II
DF	PAR_3B	2009	1	1	9.86758	II
DF	PAR_3B	2009	1	0	1.59155	I
DF	PAR_3B	2009	1	0	15.438	III
DF	PAR_3B	2009	1	0	3.34225	I
DF	PAR_3B	2009	1	0	2.54647	I
DF	PAR_3B	2009	1	0	1.7507	I
DF	PAR_3B	2009	1	0	4.45633	I
DF	PAR_3B	2009	1	0	12.2549	II
DF	PAR_3B	2009	0	0	5.2521	II
DF	PAR_3B	2009	1	0	5.2521	II
DF	PAR_3B	2009	0	0	1.90985	I
DF	PAR_3B	2009	1	0	6.36618	II
DF	PAR_3B	2009	1	0	2.22816	I
DF	PAR_3B	2009	0	1	3.34225	I
DF	PAR_3B	2009	1	0	6.84365	II
DF	PAR_3B	2009	1	1	4.45633	I
DF	PAR_3B	2009	1	0	18.6211	III
DF	PAR_3B	2009	1	0	5.72956	II
DF	PAR_3B	2009	0	1	7.32111	II
DF	PAR_3B	2009	1	0	3.66056	I
DF	PAR_3B	2009	1	1	11.9366	II
DF	PAR_3B	2009	1	0	1.59155	I
DF	PAR_3B	2009	0	1	4.45633	I
DF	PAR_3B	2009	1	0	2.54647	I
DF	PAR_3B	2009	1	1	3.0876	I
DF	PAR_3B	2009	1	1	15.7563	III
DF	PAR_3B	2009	1	0	19.8943	III
DF	PAR_3B	2009	1	0	3.5014	I
DF	PAR_3B	2009	0	0	4.45633	I
DF	PAR_3B	2009	0	1	6.20703	II
DF	PAR_3B	2009	1	0	4.93379	I
DF	PAR_3B	2009	1	0	3.18309	I
DF	PAR_3B	2009	1	0	6.36618	II
DF	PAR_3B	2009	1	1	9.54927	II
DF	PAR_3B	2009	1	0	5.41126	II
DF	PAR_3B	2009	1	1	2.22816	I
DF	PAR_3B	2009	1	0	1.90985	I
DF	PAR_3B	2009	1	1	16.5521	III
DF	PAR_3B	2009	1	1	2.70563	I
DF	PAR_3B	2009	1	0	5.41126	II
DF	PAR_3B	2009	1	0	31.8309	IV
DF	PAR_3B	2009	1	0	3.34225	I
DF	PAR_3B	2009	1	0	2.38732	I
DF	PAR_3B	2009	1	0	5.41126	II
DF	PAR_3B	2009	1	0	5.09295	II
DF	PAR_3B	2009	1	0	5.2521	II
DF	PAR_3B	2009	1	0	3.18309	I
DF	PAR_3B	2009	1	0	39.3112	IV
DF	PAR_3B	2009	1	1	7.16196	II
DF	PAR_3B	2009	1	0	24.669	III
DF	PAR_3B	2009	0	0	1.7507	I
DF	PAR_3B	2009	1	0	4.93379	I
DF	PAR_3B	2009	1	0	5.53858	II
DF	PAR_3B	2009	1	0	10.6634	II
DF	PAR_3B	2009	1	0	3.34225	I
DF	PAR_3B	2009	1	0	1.7507	I
DF	PAR_3B	2009	1	0	7.16196	II
DF	PAR_3B	2009	1	0	1.7507	I
DF	PAR_3B	2009	1	0	1.90985	I
DF	PAR_3B	2009	1	0	3.02394	I
DF	PAR_3B	2009	1	0	3.97886	I
DF	PAR_3B	2009	1	1	13.6873	II
DF	PAR_3B	2009	0	1	10.1859	II
DF	PAR_3B	2009	1	1	10.5042	II
DF	PAR_3B	2009	1	0	1.90985	I
DF	PAR_3B	2009	1	0	7.32111	II
DF	PAR_3B	2009	1	0	3.81971	I
DF	PAR_3B	2009	1	0	1.27324	I
DF	PAR_3B	2009	1	0	2.70563	I
DF	PAR_3B	2009	1	0	12.2549	II
DF	PAR_3B	2009	1	0	9.23097	II
DF	PAR_3B	2009	1	0	1.43239	I
DF	PAR_3B	2009	1	0	2.70563	I
DF	PAR_3B	2009	1	0	4.45633	I
DF	PAR_3B	2009	1	0	1.7507	I
DF	PAR_3B	2009	1	1	29.6028	IV
DF	PAR_3B	2009	1	0	1.27324	I
DF	PAR_3B	2009	1	0	8.7535	II
DF	PAR_3B	2009	1	0	4.77464	I
DF	PAR_3B	2009	1	0	3.97886	I
DF	PAR_3B	2009	1	0	1.27324	I
DF	PAR_3B	2009	1	0	2.86478	I
DF	PAR_3B	2009	1	0	10.6634	II
DF	PAR_3B	2009	1	0	2.70563	I
DF	PAR_3B	2009	1	0	5.2521	II
DF	PAR_3B	2009	1	0	1.11408	I
DF	PAR_3B	2009	1	0	2.22816	I
DF	PAR_3B	2009	1	0	2.22816	I
DF	PAR_3B	2009	1	0	1.59155	I
DF	PAR_3B	2009	1	0	6.36618	II
DF	PAR_3B	2009	1	0	5.41126	II
DF	PAR_3B	2009	1	1	46.9506	IV
DF	PAR_3B	2009	1	0	3.97886	I
DF	PAR_3B	2009	1	0	2.06901	I
DF	PAR_3B	2009	0	0	1.59155	I
DF	PAR_3B	2009	1	0	4.13802	I
DF	PAR_3B	2009	1	0	3.34225	I
DF	PAR_3B	2009	1	0	5.41126	II
DF	PAR_3B	2009	1	0	2.22816	I
DF	PAR_3B	2009	1	0	2.86478	I
DF	PAR_3B	2009	1	0	2.22816	I
DF	PAR_3B	2009	1	0	6.04787	II
DF	PAR_3B	2009	1	0	3.66056	I
DF	PAR_3B	2009	1	0	1.27324	I
DF	PAR_3B	2009	1	0	1.90985	I
DF	PAR_3B	2009	1	0	2.06901	I
DF	PAR_3B	2009	0	1	4.29717	I
DF	PAR_3B	2009	1	0	6.84365	II
DF	PAR_3B	2009	1	0	2.22816	I
DF	PAR_3B	2009	0	1	7.63942	II
DF	PAR_3B	2009	1	1	13.369	II
DF	PAR_3B	2009	1	0	2.70563	I
DF	PAR_3B	2009	1	0	5.88872	II
DF	PAR_3B	2009	1	1	9.39012	II
DF	PAR_3B	2009	1	0	3.18309	I
DF	PAR_3B	2009	1	0	1.27324	I
DF	PAR_3B	2009	1	0	1.59155	I
DF	PAR_3B	2009	1	0	1.59155	I
DF	PAR_3B	2009	1	0	4.29717	I
DF	PAR_3B	2009	1	0	3.9152	I
DF	PAR_3B	2009	1	0	2.22816	I
DF	PAR_3B	2009	1	1	1.59155	I
DF	PAR_3B	2009	1	1	3.66056	I
DF	PAR_3B	2009	1	1	3.66056	I
DF	PAR_3B	2009	1	0	13.8464	II
DF	PAR_3B	2009	1	1	7.16196	II
DF	PAR_3B	2009	1	0	1.90985	I
DF	PAR_3B	2009	1	0	1.59155	I
DF	PAR_3B	2009	1	0	14.0056	II
DF	PAR_3B	2009	1	0	4.93379	I
DF	PAR_3B	2009	1	1	4.61548	I
DF	PAR_3B	2009	0	1	3.66056	I
DF	PAR_3B	2009	1	0	1.11408	I
DF	PAR_3B	2009	1	0	2.86478	I
DF	PAR_3B	2009	1	0	5.72956	II
DF	PAR_3B	2009	1	0	4.77464	I
DF	PAR_3B	2009	1	0	9.39012	II
DF	PAR_3B	2009	1	0	2.06901	I
DF	PAR_3B	2009	1	0	4.45633	I
DF	PAR_3B	2009	1	0	5.09295	II
DF	PAR_3B	2009	1	0	1.43239	I
DF	PAR_3B	2009	1	0	81.8054	IV
DF	PAR_3B	2009	1	0	3.66056	I
DF	PAR_3B	2009	1	0	2.06901	I
DF	PAR_3B	2009	1	1	3.02394	I
DF	PAR_3B	2009	1	0	2.70563	I
DF	PAR_3B	2009	0	0	1.43239	I
DF	PAR_3B	2009	1	0	3.97886	I
DF	PAR_3B	2009	1	0	6.52534	II
DF	PAR_3B	2009	1	0	1.90985	I
DF	PAR_3B	2009	1	0	4.13802	I
DF	PAR_3B	2009	1	0	6.04787	II
DF	PAR_3B	2009	1	0	3.18309	I
DF	PAR_3B	2009	0	1	3.18309	I
DF	PAR_3B	2009	0	1	10.0267	II
DF	PAR_3B	2009	1	1	5.88872	II
DF	PAR_3B	2009	1	0	6.68449	II
DF	PAR_3B	2009	1	0	3.5014	I
DF	PAR_3B	2009	1	0	2.22816	I
DF	PAR_3B	2009	1	0	9.07181	II
DF	PAR_3B	2009	1	0	2.06901	I
DF	PAR_3B	2009	1	1	3.81971	I
DF	PAR_3B	2009	0	1	11.4591	II
DF	PAR_3B	2009	1	1	31.3535	IV
DF	PAR_3B	2009	1	0	2.06901	I
DF	PAR_3B	2009	1	0	14.8014	II
DF	PAR_3B	2009	1	1	4.77464	I
DF	PAR_3B	2009	1	1	21.1676	III
DF	PAR_3B	2009	1	0	2.54647	I
DF	PAR_3B	2009	1	1	7.95773	II
DF	PAR_3B	2009	1	0	5.72956	II
DF	PAR_3B	2009	1	0	3.02394	I
DF	PAR_3B	2009	1	0	3.02394	I
DF	PAR_3B	2009	1	1	3.02394	I
DF	PAR_3B	2009	1	0	9.23097	II
DF	PAR_3B	2009	1	1	5.41126	II
DF	PAR_3B	2009	0	1	20.5309	III
DF	PAR_3B	2009	1	1	4.45633	I
DF	PAR_3B	2009	1	0	6.68449	II
DF	PAR_3B	2009	1	0	7.32111	II
DF	PAR_3B	2009	1	0	2.86478	I
DF	PAR_3B	2009	1	0	3.02394	I
DF	PAR_3B	2009	1	0	1.90985	I
DF	PAR_3B	2009	1	0	3.18309	I
DF	PAR_3B	2009	1	1	4.13802	I
DF	PAR_3B	2009	0	1	40.107	IV
DF	PAR_3B	2009	1	0	2.38732	I
DF	PAR_3B	2009	1	0	11.4591	II
DF	PAR_3B	2009	1	1	17.8253	III
DF	PAR_3B	2009	1	0	1.90985	I
DF	PAR_3B	2009	1	1	35.014	IV
DF	PAR_3B	2009	1	1	6.84365	II
DF	PAR_3B	2009	1	0	2.86478	I
DF	PAR_3B	2009	1	1	4.61548	I
DF	PAR_3B	2009	1	0	1.90985	I
DF	PAR_3B	2009	1	0	2.22816	I
DF	PAR_3B	2009	1	0	3.5014	I
DF	PAR_3B	2009	1	0	5.41126	II
DF	PAR_3B	2009	1	0	6.20703	II
DF	PAR_3B	2009	1	0	2.86478	I
DF	PAR_3B	2009	1	1	12.0957	II
DF	PAR_3B	2009	1	1	3.5014	I
DF	PAR_3B	2009	1	0	1.90985	I
DF	PAR_3B	2009	1	0	4.45633	I
DF	PAR_3B	2009	1	1	6.36618	II
DF	PAR_3B	2009	0	1	7.63942	II
DF	PAR_3B	2009	1	0	5.88872	II
DF	PAR_3B	2009	1	1	7.95773	II
DF	PAR_3B	2009	1	1	10.1859	II
DF	PAR_3B	2009	1	1	22.9183	III
DF	PAR_3B	2009	1	1	9.70843	II
DF	PAR_3B	2009	1	0	4.45633	I
DF	PAR_3B	2009	1	0	2.70563	I
DF	PAR_3B	2009	1	1	8.59435	II
DF	PAR_3B	2009	1	0	66.2083	IV
DF	PAR_3B	2009	1	1	6.52534	II
DF	PAR_3B	2009	0	1	9.86758	II
DF	PAR_3B	2009	1	0	3.18309	I
DF	PAR_3B	2009	0	1	4.13802	I
DF	PAR_3B	2009	1	0	4.45633	I
DF	PAR_3B	2009	0	1	32.4675	IV
DF	PAR_3B	2009	1	1	10.1859	II
DF	PAR_3B	2009	1	1	9.54927	II
DF	PAR_3B	2009	1	0	5.88872	II
DF	PAR_3B	2009	1	0	2.54647	I
DF	PAR_3B	2009	1	1	7.63942	II
DF	PAR_3B	2009	0	1	3.18309	I
DF	PAR_3B	2009	1	0	8.59435	II
DF	PAR_3B	2009	1	1	19.0985	III
DF	PAR_3B	2009	1	0	5.72956	II
DF	PAR_3B	2009	1	0	3.5014	I
DF	PAR_3B	2009	1	0	2.54647	I
DF	PAR_3B	2009	1	1	7.95773	II
DF	PAR_3B	2009	0	1	56.3407	IV
DF	PAR_3B	2009	1	1	18.4619	III
DF	PAR_3B	2009	1	0	8.59435	II
DF	PAR_3B	2009	0	0	4.45633	I
DF	PAR_3B	2009	1	0	7.32111	II
DF	PAR_3B	2009	1	0	3.18309	I
DF	PAR_3B	2009	1	0	3.81971	I
DF	PAR_3B	2009	0	1	4.13802	I
DF	PAR_3B	2009	1	0	22.5999	III
DF	PAR_3B	2009	0	0	11.7774	II
DF	PAR_3B	2009	0	0	7.32111	II
DF	PAR_3B	2009	1	0	6.20703	II
DF	PAR_3B	2009	1	0	8.27604	II
DF	PAR_3B	2009	1	0	3.81971	I
DF	PAR_3B	2009	1	0	1.59155	I
DF	PAR_3B	2009	1	0	3.18309	I
DF	PAR_3B	2009	1	0	3.18309	I
DF	PAR_3B	2009	0	1	4.13802	I
DF	PAR_3B	2009	1	1	27.852	IV
DF	PAR_3B	2009	1	0	2.54647	I
DF	PAR_3B	2009	0	1	6.36618	II
DF	PAR_3B	2009	1	0	5.72956	II
DF	PAR_3B	2009	1	0	5.41126	II
DF	PAR_3B	2009	1	0	4.13802	I
DF	PAR_3B	2009	1	0	41.3802	IV
DF	PAR_3B	2009	1	0	2.86478	I
DF	PAR_3B	2009	1	0	16.8704	III
DF	PAR_3B	2009	1	0	3.81971	I
DF	PAR_3B	2009	0	0	10.5042	II
DF	PAR_3B	2009	1	1	5.72956	II
DF	PAR_3B	2009	1	1	12.5732	II
DF	PAR_3B	2009	1	0	5.09295	II
DF	PAR_3B	2009	1	0	4.77464	I
DF	PAR_3B	2009	1	0	17.1887	III
DF	PAR_3B	2009	0	1	8.91266	II
DF	PAR_3B	2009	1	0	1.90985	I
DF	PAR_3B	2009	1	1	7.63942	II
DF	PAR_3B	2009	0	1	29.2844	IV
DF	PAR_3B	2009	1	0	14.8014	II
DF	PAR_3B	2009	1	1	9.54927	II
DF	PAR_3B	2009	1	1	10.0267	II
DF	PAR_3B	2009	1	0	13.6873	II
DF	PAR_3B	2009	1	0	7.95773	II
DF	PAR_3B	2009	1	0	2.38732	I
DF	PAR_4B	2009	1	0	4.13802	I
DF	PAR_4B	2009	1	0	4.77464	I
DF	PAR_4B	2009	1	0	1.59155	I
DF	PAR_4B	2009	1	0	2.86478	I
DF	PAR_4B	2009	1	0	7.32111	II
DF	PAR_4B	2009	1	0	1.59155	I
DF	PAR_4B	2009	1	0	1.59155	I
DF	PAR_4B	2009	1	0	3.18309	I
DF	PAR_4B	2009	1	0	3.5014	I
DF	PAR_4B	2009	1	0	2.54647	I	I saplings (DBH ≤ 5 cm)
DF	PAR_4B	2009	1	0	3.81971	I	II juveniles (DBH > 5 ≤ 15 cm)
DF	PAR_4B	2009	1	0	4.77464	I	III medium adults (DBH > 15 ≤ 25 cm)
DF	PAR_4B	2009	1	0	4.45633	I	IV large adults (DBH > 25 cm)
DF	PAR_4B	2009	1	0	5.41126	II
DF	PAR_4B	2009	1	0	3.5014	I
DF	PAR_4B	2009	1	0	1.90985	I
DF	PAR_4B	2009	1	0	3.81971	I
DF	PAR_4B	2009	1	0	4.77464	I
DF	PAR_4B	2009	1	0	2.54647	I
DF	PAR_4B	2009	1	0	7.32111	II
DF	PAR_4B	2009	1	0	1.90985	I
DF	PAR_4B	2009	1	0	4.77464	I
DF	PAR_4B	2009	1	0	2.22816	I
DF	PAR_4B	2009	1	0	1.27324	I
DF	PAR_4B	2009	1	0	1.59155	I
DF	PAR_4B	2009	1	0	1.59155	I
DF	PAR_4B	2009	1	0	2.54647	I
DF	PAR_4B	2009	1	0	3.5014	I
DF	PAR_4B	2009	1	0	3.81971	I
DF	PAR_4B	2009	1	0	3.18309	I
DF	PAR_4B	2009	1	0	4.13802	I
DF	PAR_4B	2009	1	0	3.18309	I
DF	PAR_4B	2009	1	0	1.59155	I
DF	PAR_4B	2009	1	0	11.7774	II
DF	PAR_4B	2009	1	0	3.18309	I
DF	PAR_4B	2009	1	0	1.90985	I
DF	PAR_4B	2009	1	0	8.27604	II
DF	PAR_4B	2009	1	0	6.04787	II
DF	PAR_4B	2009	1	0	2.22816	I
DF	PAR_4B	2009	1	0	7.63942	II
DF	PAR_4B	2009	1	0	4.45633	I
DF	PAR_4B	2009	1	0	2.86478	I
DF	PAR_4B	2009	1	0	35.014	IV
DF	PAR_4B	2009	1	0	4.77464	I
DF	PAR_4B	2009	1	0	19.0985	III
DF	PAR_4B	2009	1	0	3.18309	I
DF	PAR_4B	2009	1	0	2.22816	I
DF	PAR_4B	2009	1	0	2.54647	I
DF	PAR_4B	2009	1	0	18.4619	III
DF	PAR_4B	2009	1	0	3.18309	I
DF	PAR_4B	2009	1	0	11.7774	II
DF	PAR_4B	2009	1	0	3.18309	I
DF	PAR_4B	2009	1	0	3.81971	I
DF	PAR_4B	2009	1	0	3.81971	I
DF	PAR_4B	2009	1	0	3.18309	I
DF	PAR_4B	2009	1	0	4.77464	I
DF	PAR_4B	2009	1	0	1.27324	I
DF	PAR_4B	2009	1	1	28.0112	IV
DF	PAR_4B	2009	1	1	11.4591	II
DF	PAR_4B	2009	1	1	25.1464	IV
DF	PAR_4B	2009	1	1	6.04787	II
DF	PAR_4B	2009	1	1	4.45633	I
DF	PAR_4B	2009	1	1	5.72956	II
DF	PAR_4B	2009	1	1	7.95773	II
DF	PAR_4B	2009	1	1	3.18309	I
DF	PAR_4B	2009	1	1	7.95773	II
DF	PAR_4B	2009	1	1	11.4591	II
DF	PAR_4B	2009	1	1	3.5014	I
DF	PAR_4B	2009	1	1	2.86478	I
DF	PAR_4B	2009	1	1	2.22816	I
DF	PAR_4B	2009	1	1	25.783	IV
DF	PAR_4B	2009	1	1	4.13802	I
DF	PAR_4B	2009	1	1	3.18309	I
DF	PAR_4B	2009	1	1	7.0028	II
DF	PAR_4B	2009	1	1	19.7352	III
DF	PAR_4B	2009	1	1	8.91266	II
DF	PAR_4B	2009	1	1	4.13802	I
DF	PAR_4B	2009	1	1	4.77464	I
DF	PAR_4B	2009	1	1	3.81971	I
DF	PAR_4B	2009	1	1	7.63942	II
DF	PAR_4B	2009	1	1	21.3267	III
DF	PAR_4B	2009	1	1	3.81971	I
DF	PAR_4B	2009	1	1	13.0507	II
DF	PAR_5B	2009	1	1	8.91266	II
DF	PAR_5B	2009	1	1	4.13802	I
DF	PAR_5B	2009	1	1	16.5521	III
DF	PAR_5B	2009	1	1	3.5014	I
DF	PAR_5B	2009	1	1	4.13802	I
DF	PAR_5B	2009	1	1	4.77464	I
DF	PAR_5B	2009	1	1	9.54927	II
DF	PAR_5B	2009	1	1	3.5014	I
DF	PAR_5B	2009	1	1	11.1408	II
DF	PAR_5B	2009	1	1	1.59155	I
DF	PAR_5B	2009	1	1	3.18309	I
DF	PAR_5B	2009	1	1	3.18309	I
DF	PAR_5B	2009	1	1	2.54647	I
DF	PAR_5B	2009	1	1	16.5521	III
DF	PAR_5B	2009	1	1	8.59435	II
DF	PAR_5B	2009	1	1	1.59155	I
DF	PAR_5B	2009	1	1	3.18309	I
DF	PAR_5B	2009	1	1	8.27604	II
DF	PAR_5B	2009	1	1	4.77464	I
DF	PAR_5B	2009	1	1	2.54647	I
DF	PAR_5B	2009	1	1	11.4591	II
DF	PAR_5B	2009	1	1	1.59155	I
DF	PAR_5B	2009	1	1	12.0957	II
DF	PAR_5B	2009	1	1	14.0056	II
DF	PAR_5B	2009	1	1	4.45633	I
DF	PAR_5B	2009	1	1	37.5605	IV
DF	PAR_5B	2009	1	1	21.9633	III
DF	PAR_5B	2009	1	1	8.27604	II
DF	PAR_5B	2009	1	1	4.13802	I
DF	PAR_5B	2009	1	1	16.5521	III
DF	PAR_5B	2009	1	1	30.2394	IV
DF	PAR_5B	2009	1	1	28.6478	IV
DF	PAR_5B	2009	1	1	5.72956	II
DF	PAR_5B	2009	1	1	6.36618	II
DF	PAR_5B	2009	1	1	4.13802	I
DF	PAR_5B	2009	1	1	5.41126	II
DF	PAR_5B	2009	1	1	1.90985	I
DF	PAR_5B	2009	1	1	16.5521	III
DF	PAR_5B	2009	0	0	1.59155	I
DF	PAR_5B	2009	0	0	1.59155	I
DF	PAR_5B	2009	0	0	7.0028	II
DF	PAR_5B	2009	0	1	5.72956	II
DF	PAR_5B	2009	0	1	4.13802	I
DF	PAR_5B	2009	0	1	8.27604	II
DF	PAR_5B	2009	0	1	10.8225	II
DF	PAR_5B	2009	0	1	3.5014	I
DF	PAR_5B	2009	0	1	11.7774	II
DF	PAR_5B	2009	0	1	3.18309	I
DF	PAR_5B	2009	0	1	6.36618	II
DF	PAR_5B	2009	0	1	2.22816	I
DF	PAR_5B	2009	0	1	6.36618	II
DF	PAR_5B	2009	0	1	19.4169	III
DF	PAR_5B	2009	0	1	2.86478	I
DF	PAR_5B	2009	0	1	12.7324	II
DF	PAR_5B	2009	0	1	20.3718	III
DF	PAR_5B	2009	0	1	12.0957	II
RF	PAR_IB	2009	1	0	4.77464	I
RF	PAR_IB	2009	1	0	6.84365	II
RF	PAR_IB	2009	1	0	2.06901	I
RF	PAR_IB	2009	1	0	7.79857	II
RF	PAR_IB	2009	1	0	4.77464	I
RF	PAR_IB	2009	1	0	4.93379	I
RF	PAR_IB	2009	1	0	2.86478	I
RF	PAR_IB	2009	1	0	7.32111	II
RF	PAR_IB	2009	1	0	2.54647	I
RF	PAR_IB	2009	1	0	2.86478	I
RF	PAR_IB	2009	1	0	2.22816	I
RF	PAR_IB	2009	1	0	2.54647	I
RF	PAR_IB	2009	1	0	3.81971	I
RF	PAR_IB	2009	1	0	3.81971	I
RF	PAR_IB	2009	1	0	2.54647	I
RF	PAR_IB	2009	1	0	7.63942	II
RF	PAR_IB	2009	1	0	13.6873	II
RF	PAR_IB	2009	1	0	2.38732	I
RF	PAR_IB	2009	1	0	7.32111	II
RF	PAR_IB	2009	1	1	5.2521	II
RF	PAR_IB	2009	1	0	9.54927	II
RF	PAR_IB	2009	1	0	4.13802	I
RF	PAR_IB	2009	1	0	7.79857	II
RF	PAR_IB	2009	1	0	6.68449	II
RF	PAR_IB	2009	1	0	9.23097	II
RF	PAR_IB	2009	1	0	2.86478	I
RF	PAR_IB	2009	1	0	3.5014	I
RF	PAR_IB	2009	1	0	2.54647	I
RF	PAR_IB	2009	1	0	4.13802	I
RF	PAR_IB	2009	1	0	2.54647	I
RF	PAR_IB	2009	1	0	4.77464	I
RF	PAR_IB	2009	1	0	1.90985	I
RF	PAR_IB	2009	1	0	3.02394	I
RF	PAR_IB	2009	1	0	16.8704	III
RF	PAR_IB	2009	1	1	21.9633	III
RF	PAR_IB	2009	1	1	21.3267	III
RF	PAR_IB	2009	1	0	2.86478	I
RF	PAR_IB	2009	1	0	10.1859	II
RF	PAR_IB	2009	1	0	4.45633	I
RF	PAR_IB	2009	1	1	27.6929	IV
RF	PAR_IB	2009	1	0	2.70563	I
RF	PAR_IB	2009	1	0	3.5014	I
RF	PAR_IB	2009	1	0	3.02394	I
RF	PAR_IB	2009	1	0	4.61548	I
RF	PAR_IB	2009	1	0	2.22816	I
RF	PAR_IB	2009	1	0	3.81971	I
RF	PAR_IB	2009	1	0	3.5014	I
RF	PAR_IB	2009	1	0	4.45633	I
RF	PAR_IB	2009	1	1	3.81971	I
RF	PAR_IB	2009	1	1	9.54927	II
RF	PAR_IB	2009	1	0	4.29717	I
RF	PAR_IB	2009	1	1	11.4591	II
RF	PAR_IB	2009	0	1	7.95773	II
RF	PAR_IB	2009	1	0	4.13802	I
RF	PAR_IB	2009	1	0	4.13802	I
RF	PAR_IB	2009	1	1	21.1676	III
RF	PAR_IB	2009	1	1	30.876	IV
RF	PAR_IB	2009	0	1	3.81971	I
RF	PAR_IB	2009	0	0	2.22816	I
RF	PAR_IB	2009	1	0	4.13802	I
RF	PAR_IB	2009	1	0	3.81971	I
RF	PAR_IB	2009	1	0	1.90985	I
RF	PAR_IB	2009	1	0	2.86478	I
RF	PAR_IB	2009	1	0	10.9817	II
RF	PAR_IB	2009	1	0	7.63942	II
RF	PAR_IB	2009	1	0	2.06901	I
RF	PAR_IB	2009	0	1	6.36618	II
RF	PAR_IB	2009	1	0	7.79857	II
RF	PAR_IB	2009	1	0	2.70563	I
RF	PAR_IB	2009	1	0	3.02394	I
RF	PAR_IB	2009	1	1	3.5014	I
RF	PAR_IB	2009	0	1	22.5999	III
RF	PAR_IB	2009	1	0	5.41126	II
RF	PAR_IB	2009	1	1	9.23097	II
RF	PAR_IB	2009	0	0	6.68449	II
RF	PAR_IB	2009	1	0	7.0028	II
RF	PAR_IB	2009	1	0	4.13802	I
RF	PAR_IB	2009	1	1	3.18309	I
RF	PAR_IB	2009	1	1	12.0957	II
RF	PAR_IIB	2009	1	0	9.23097	II
RF	PAR_IIB	2009	1	0	10.6634	II
RF	PAR_IIB	2009	1	0	13.369	II
RF	PAR_IIB	2009	1	0	4.45633	I
RF	PAR_IIB	2009	1	0	15.1197	III
RF	PAR_IIB	2009	1	0	16.2338	III
RF	PAR_IIB	2009	1	0	6.36618	II
RF	PAR_IIB	2009	0	0	13.369	III
RF	PAR_IIB	2009	1	1	5.2521	II
RF	PAR_IIB	2009	1	1	9.23097	II
RF	PAR_IIB	2009	1	0	5.09295	II
RF	PAR_IIB	2009	1	0	3.5014	I
RF	PAR_IIB	2009	1	0	2.54647	I
RF	PAR_IIB	2009	1	1	24.1915	IV
RF	PAR_IIB	2009	1	0	4.45633	I
RF	PAR_IIB	2009	0	1	18.4619	III
RF	PAR_IIB	2009	1	1	19.4169	III
RF	PAR_IIB	2009	0	0	7.95773	II
RF	PAR_IIB	2009	0	1	6.36618	II
RF	PAR_IIB	2009	1	0	10.8225	II
RF	PAR_IIB	2009	1	0	3.81971	I
RF	PAR_IIB	2009	1	1	16.5521	III
RF	PAR_IIB	2009	0	1	7.0028	II
RF	PAR_IIB	2009	1	1	17.8253	III
RF	PAR_IIB	2009	0	1	6.68449	II
RF	PAR_IIB	2009	1	0	2.38732	I
RF	PAR_IIB	2009	1	0	2.48281	I
RF	PAR_IIB	2009	1	1	24.1915	IV
RF	PAR_IIB	2009	0	1	10.1859	II
RF	PAR_IIB	2009	1	0	11.7774	II
RF	PAR_IIB	2009	1	0	10.8225	II
RF	PAR_IIB	2009	0	1	5.72956	II
RF	PAR_IIB	2009	1	0	2.38732	I
RF	PAR_IIB	2009	1	1	20.6901	III
RF	PAR_IIB	2009	0	0	5.72956	II
RF	PAR_IIB	2009	1	0	3.18309	I
RF	PAR_IIB	2009	1	1	14.6422	II
RF	PAR_IIB	2009	1	0	5.72956	II
RF	PAR_IIB	2009	1	1	16.5521	III
RF	PAR_IIB	2009	0	1	6.04787	II
RF	PAR_IIB	2009	0	0	21.3267	III
RF	PAR_IIB	2009	1	0	5.41126	II
RF	PAR_IIB	2009	1	0	2.70563	I
RF	PAR_IIB	2009	1	0	22.2816	III
RF	PAR_IIB	2009	1	0	2.54647	I
RF	PAR_IIB	2009	1	0	5.2521	II
RF	PAR_IIB	2009	1	0	5.41126	II
RF	PAR_IIB	2009	1	0	1.7507	I
RF	PAR_IIB	2009	1	0	2.22816	I
RF	PAR_IIB	2009	1	0	7.32111	II
RF	PAR_IIB	2009	1	1	31.5126	IV
RF	PAR_IIB	2009	1	0	3.18309	I
RF	PAR_IIB	2009	1	0	1.90985	I
RF	PAR_IIB	2009	1	0	6.36618	II
RF	PAR_IIB	2009	1	0	1.90985	I
RF	PAR_IIB	2009	1	0	4.77464	I
RF	PAR_IIB	2009	1	0	2.86478	I
RF	PAR_IIB	2009	0	1	3.18309	I
RF	PAR_IIB	2009	1	0	34.0591	IV
RF	PAR_IIB	2009	1	1	18.4619	III
RF	PAR_IIB	2009	1	0	4.45633	I
RF	PAR_IIIB	2009	1	0	5.09295	II
RF	PAR_IIIB	2009	1	0	2.54647	I
RF	PAR_IIIB	2009	1	0	6.36618	II
RF	PAR_IIIB	2009	1	0	3.18309	I
RF	PAR_IIIB	2009	1	0	1.11408	I
RF	PAR_IIIB	2009	1	0	5.2521	II
RF	PAR_IIIB	2009	1	0	1.11408	I
RF	PAR_IIIB	2009	1	0	1.59155	I
RF	PAR_IIIB	2009	1	0	0.636618	I
RF	PAR_IIIB	2009	1	0	3.18309	I
RF	PAR_IIIB	2009	1	0	2.86478	I
RF	PAR_IIIB	2009	1	0	0.636618	I
RF	PAR_IIIB	2009	1	0	1.27324	I
RF	PAR_IIIB	2009	1	0	0.636618	I
RF	PAR_IIIB	2009	1	0	14.0056	II
RF	PAR_IIIB	2009	1	0	3.81971	I
RF	PAR_IIIB	2009	1	0	7.95773	II
RF	PAR_IIIB	2009	1	0	3.5014	I
RF	PAR_IIIB	2009	1	0	4.77464	I
RF	PAR_IIIB	2009	1	0	5.09295	II
RF	PAR_IIIB	2009	1	0	2.54647	I
RF	PAR_IIIB	2009	1	0	4.13802	I
RF	PAR_IIIB	2009	1	0	2.86478	I
RF	PAR_IIIB	2009	1	0	3.18309	I
RF	PAR_IIIB	2009	1	0	4.13802	I
RF	PAR_IIIB	2009	1	0	2.22816	I
RF	PAR_IIIB	2009	1	0	2.86478	I
RF	PAR_IIIB	2009	1	0	2.54647	I
RF	PAR_IIIB	2009	1	0	11.1408	II
RF	PAR_IIIB	2009	1	0	15.9155	III
RF	PAR_IIIB	2009	1	0	4.13802	I
RF	PAR_IIIB	2009	1	0	3.18309	I
RF	PAR_IIIB	2009	1	0	4.13802	I
RF	PAR_IIIB	2009	1	0	4.13802	I
RF	PAR_IIIB	2009	1	0	2.38732	I
RF	PAR_IIIB	2009	1	0	2.86478	I
RF	PAR_IIIB	2009	1	0	1.11408	I
RF	PAR_IIIB	2009	1	0	3.18309	I
RF	PAR_IIIB	2009	1	0	4.45633	I
RF	PAR_IIIB	2009	1	0	2.86478	I
RF	PAR_IIIB	2009	1	0	1.59155	I
RF	PAR_IIIB	2009	1	0	1.59155	I
RF	PAR_IIIB	2009	1	0	2.86478	I
RF	PAR_IIIB	2009	1	0	10.8225	II
RF	PAR_IIIB	2009	1	0	0.954927	I
RF	PAR_IIIB	2009	1	0	4.13802	I
RF	PAR_IIIB	2009	1	0	4.13802	I
RF	PAR_IIIB	2009	1	0	6.36618	II
RF	PAR_IIIB	2009	1	0	1.90985	I
RF	PAR_IIIB	2009	1	0	0.636618	I
RF	PAR_IIIB	2009	1	0	2.54647	I
RF	PAR_IIIB	2009	1	0	1.59155	I
RF	PAR_IIIB	2009	1	0	4.77464	I
RF	PAR_IIIB	2009	1	0	2.54647	I
RF	PAR_IIIB	2009	1	0	5.09295	II
RF	PAR_IIIB	2009	1	0	6.36618	II
RF	PAR_IIIB	2009	1	0	1.90985	I
RF	PAR_IIIB	2009	1	0	11.7774	II
RF	PAR_IIIB	2009	1	0	6.04787	II
RF	PAR_IIIB	2009	1	0	1.59155	I
RF	PAR_IIIB	2009	1	0	2.22816	I
RF	PAR_IIIB	2009	1	0	1.90985	I
RF	PAR_IIIB	2009	1	0	7.32111	II
RF	PAR_IIIB	2009	1	0	14.6422	II
RF	PAR_IIIB	2009	1	0	1.59155	I
RF	PAR_IIIB	2009	1	0	1.59155	I
RF	PAR_IIIB	2009	1	0	7.32111	II
RF	PAR_IIIB	2009	1	0	2.54647	I
RF	PAR_IIIB	2009	1	0	2.54647	I
RF	PAR_IIIB	2009	1	0	1.90985	I
RF	PAR_IIIB	2009	1	0	1.90985	I
RF	PAR_IIIB	2009	1	0	3.5014	I
RF	PAR_IIIB	2009	1	0	1.27324	I
RF	PAR_IIIB	2009	1	0	2.22816	I
RF	PAR_IIIB	2009	1	0	1.59155	I
RF	PAR_IIIB	2009	1	0	3.18309	I
RF	PAR_IIIB	2009	1	0	4.13802	I
RF	PAR_IIIB	2009	1	0	4.45633	I
RF	PAR_IIIB	2009	1	0	3.18309	I
RF	PAR_IIIB	2009	1	0	3.81971	I
RF	PAR_IIIB	2009	1	1	7.95773	II
RF	PAR_IIIB	2009	1	1	1.59155	I
RF	PAR_IIIB	2009	1	1	3.5014	I
RF	PAR_IIIB	2009	1	1	5.41126	II
RF	PAR_IIIB	2009	1	1	2.86478	I
RF	PAR_IIIB	2009	1	1	11.4591	II
RF	PAR_IIIB	2009	1	1	6.04787	II
RF	PAR_IIIB	2009	1	1	5.41126	II
RF	PAR_IIIB	2009	1	1	12.5732	II
RF	PAR_IIIB	2009	1	1	2.22816	I
RF	PAR_IIIB	2009	1	1	8.91266	II
RF	PAR_IIIB	2009	1	1	1.7507	I
RF	PAR_IIIB	2009	1	1	2.70563	I
RF	PAR_IIIB	2009	1	1	1.59155	I
RF	PAR_IIIB	2009	1	1	2.22816	I
RF	PAR_IIIB	2009	1	1	2.22816	I
RF	PAR_IIIB	2009	1	1	5.09295	I
RF	PAR_IIIB	2009	1	1	4.13802	I
RF	PAR_IIIB	2009	1	1	7.32111	I
RF	PAR_IIIB	2009	1	1	24.8281	III
RF	PAR_IIIB	2009	1	1	2.86478	I
RF	PAR_IIIB	2009	1	1	8.59435	II
RF	PAR_IIIB	2009	1	1	4.13802	I
RF	PAR_IIIB	2009	1	1	35.014	IV
RF	PAR_IIIB	2009	1	1	15.9155	III
RF	PAR_IIIB	2009	1	1	4.77464	I
RF	PAR_IIIB	2009	1	1	7.32111	II
RF	PAR_IIIB	2009	1	1	11.3	II
RF	PAR_IIIB	2009	1	1	62.3886	IV
RF	PAR_IIIB	2009	0	0	7.0028	II
RF	PAR_IIIB	2009	0	0	2.22816	I
RF	PAR_IIIB	2009	0	0	9.54927	II
RF	PAR_IIIB	2009	0	0	6.36618	II
RF	PAR_IIIB	2009	0	0	31.8309	IV
RF	PAR_IIIB	2009	0	0	3.18309	I
RF	PAR_IIIB	2009	0	0	3.81971	I
RF	PAR_IIIB	2009	0	0	9.23097	II
RF	PAR_IIIB	2009	0	0	4.13802	I
RF	PAR_IIIB	2009	0	1	4.45633	I
RF	PAR_IIIB	2009	0	1	3.5014	I
RF	PAR_IIIB	2009	0	1	9.54927	II
RF	PAR_IIIB	2009	0	1	11.7774	II
RF	PAR_IVB	2009	1	0	1.90985	I
RF	PAR_IVB	2009	1	0	4.45633	I
RF	PAR_IVB	2009	1	0	2.86478	I
RF	PAR_IVB	2009	1	0	14.6422	II
RF	PAR_IVB	2009	1	0	4.77464	I
RF	PAR_IVB	2009	1	0	5.09295	II
RF	PAR_IVB	2009	1	0	1.59155	I
RF	PAR_IVB	2009	1	0	6.68449	II
RF	PAR_IVB	2009	1	0	12.7324	II
RF	PAR_IVB	2009	1	0	6.68449	II
RF	PAR_IVB	2009	1	0	4.13802	I
RF	PAR_IVB	2009	1	0	2.22816	I
RF	PAR_IVB	2009	1	0	0.954927	I
RF	PAR_IVB	2009	1	0	18.7802	III
RF	PAR_IVB	2009	1	0	1.90985	I
RF	PAR_IVB	2009	1	0	3.81971	I
RF	PAR_IVB	2009	1	0	3.18309	I
RF	PAR_IVB	2009	1	0	3.81971	I
RF	PAR_IVB	2009	1	0	7.0028	II
RF	PAR_IVB	2009	1	0	3.18309	I
RF	PAR_IVB	2009	1	0	1.27324	I
RF	PAR_IVB	2009	1	0	3.5014	I
RF	PAR_IVB	2009	1	0	3.18309	I
RF	PAR_IVB	2009	1	0	4.77464	I
RF	PAR_IVB	2009	1	0	12.0957	II
RF	PAR_IVB	2009	1	0	6.36618	II
RF	PAR_IVB	2009	1	0	9.54927	II
RF	PAR_IVB	2009	1	0	3.5014	I
RF	PAR_IVB	2009	1	0	3.81971	I
RF	PAR_IVB	2009	1	0	4.13802	I
RF	PAR_IVB	2009	1	0	3.5014	I
RF	PAR_IVB	2009	1	0	2.22816	I
RF	PAR_IVB	2009	1	0	2.86478	I
RF	PAR_IVB	2009	1	0	5.72956	II
RF	PAR_IVB	2009	1	0	31.8309	IV
RF	PAR_IVB	2009	1	0	9.86758	II
RF	PAR_IVB	2009	1	0	1.27324	I
RF	PAR_IVB	2009	1	0	4.45633	I
RF	PAR_IVB	2009	1	0	2.22816	I
RF	PAR_IVB	2009	1	0	6.36618	II
RF	PAR_IVB	2009	1	0	3.81971	I
RF	PAR_IVB	2009	1	0	6.36618	II
RF	PAR_IVB	2009	1	0	15.2788	III
RF	PAR_IVB	2009	1	0	3.5014	I
RF	PAR_IVB	2009	1	0	4.45633	I
RF	PAR_IVB	2009	1	0	4.45633	I
RF	PAR_IVB	2009	1	0	9.54927	II
RF	PAR_IVB	2009	1	0	3.18309	I
RF	PAR_IVB	2009	1	0	1.27324	I
RF	PAR_IVB	2009	1	0	2.22816	I
RF	PAR_IVB	2009	1	0	18.7802	III
RF	PAR_IVB	2009	1	0	1.90985	I
RF	PAR_IVB	2009	1	0	10.8225	II
RF	PAR_IVB	2009	1	0	5.72956	II
RF	PAR_IVB	2009	1	0	4.77464	I
RF	PAR_IVB	2009	1	1	31.1943	IV
RF	PAR_IVB	2009	1	1	1.90985	I
RF	PAR_IVB	2009	1	1	8.59435	II
RF	PAR_IVB	2009	1	1	26.738	IV
RF	PAR_IVB	2009	1	1	22.2816	III
RF	PAR_IVB	2009	1	1	7.63942	II
RF	PAR_IVB	2009	1	1	26.738	IV
RF	PAR_IVB	2009	1	1	27.6929	IV
RF	PAR_IVB	2009	1	1	12.7324	II
RF	PAR_IVB	2009	1	1	62.0703	IV
RF	PAR_IVB	2009	1	1	5.72956	II
RF	PAR_IVB	2009	1	1	26.4197	IV
RF	PAR_IVB	2009	1	1	8.59435	II
RF	PAR_IVB	2009	1	1	11.6183	II
RF	PAR_IVB	2009	1	1	27.3746	IV
RF	PAR_IVB	2009	0	0	3.81971	I
RF	PAR_IVB	2009	0	0	4.13802	I
RF	PAR_IVB	2009	0	0	6.36618	II
RF	PAR_IVB	2009	0	1	2.22816	I
RF	PAR_IVB	2009	0	1	8.27604	II
RF	PAR_IVB	2009	0	1	22.9183	III
RF	PAR_IVB	2009	0	1	5.09295	II
RF	PAR_VB	2009	1	0	2.22816	I
RF	PAR_VB	2009	1	0	14.9605	II
RF	PAR_VB	2009	1	0	3.5014	I
RF	PAR_VB	2009	1	0	6.04787	II
RF	PAR_VB	2009	1	0	1.90985	I
RF	PAR_VB	2009	1	0	12.0957	II
RF	PAR_VB	2009	1	0	3.81971	I
RF	PAR_VB	2009	1	0	1.59155	I
RF	PAR_VB	2009	1	0	7.0028	II
RF	PAR_VB	2009	1	0	20.3718	III
RF	PAR_VB	2009	1	0	2.22816	I
RF	PAR_VB	2009	1	0	2.22816	I
RF	PAR_VB	2009	1	0	1.27324	I
RF	PAR_VB	2009	1	0	2.86478	I
RF	PAR_VB	2009	1	0	0.954927	I
RF	PAR_VB	2009	1	0	3.18309	I
RF	PAR_VB	2009	1	0	11.7774	II
RF	PAR_VB	2009	1	0	2.54647	I
RF	PAR_VB	2009	1	0	2.54647	I
RF	PAR_VB	2009	1	0	4.13802	I
RF	PAR_VB	2009	1	0	4.13802	I
RF	PAR_VB	2009	1	0	5.41126	II
RF	PAR_VB	2009	1	0	4.13802	I
RF	PAR_VB	2009	1	0	3.18309	I
RF	PAR_VB	2009	1	0	4.13802	I
RF	PAR_VB	2009	1	0	2.54647	I
RF	PAR_VB	2009	1	0	11.7774	II
RF	PAR_VB	2009	1	0	2.22816	I
RF	PAR_VB	2009	1	0	33.7408	IV
RF	PAR_VB	2009	1	1	5.41126	II
RF	PAR_VB	2009	1	1	17.507	III
RF	PAR_VB	2009	1	1	17.1887	III
RF	PAR_VB	2009	1	1	19.0985	III
RF	PAR_VB	2009	1	1	19.7352	III
RF	PAR_VB	2009	1	1	3.18309	I
RF	PAR_VB	2009	1	1	6.68449	II
RF	PAR_VB	2009	1	1	4.77464	I
RF	PAR_VB	2009	1	1	6.36618	II
RF	PAR_VB	2009	1	1	14.0056	II
RF	PAR_VB	2009	1	1	5.09295	II
RF	PAR_VB	2009	1	1	4.45633	I
RF	PAR_VB	2009	1	1	10.8225	II
RF	PAR_VB	2009	1	1	13.6873	II
RF	PAR_VB	2009	1	1	4.77464	I
RF	PAR_VB	2009	1	1	10.8225	II
RF	PAR_VB	2009	1	1	20.3718	III
RF	PAR_VB	2009	1	1	4.77464	I
RF	PAR_VB	2009	1	1	5.41126	II
RF	PAR_VB	2009	1	1	17.1887	III
RF	PAR_VB	2009	1	1	13.6873	II
RF	PAR_VB	2009	1	1	5.09295	II
RF	PAR_VB	2009	0	0	2.54647	I
RF	PAR_VB	2009	0	0	14.6422	II
RF	PAR_VB	2009	0	1	5.09295	II
RF	PAR_VB	2009	0	1	6.36618	II
RF	PAR_VB	2009	0	1	9.86758	II
RF	PAR_VB	2009	0	1	10.5042	II
RF	PAR_VB	2009	0	1	7.0028	II
RF	PAR_VB	2009	0	1	22.2816	III
RF	PAR_VB	2009	0	1	9.54927	II
